# Supplementary material for: Scoping Review on Barriers and Challenges to Pediatric Immunization Uptake among Migrants: Health Inequalities in Italy, 2003 to Mid-2023
Source: Vaccines (Basel). 2023 Aug 25;11(9):1417. doi: 10.3390/vaccines11091417 (PMC10537267; doi:10.3390/vaccines11091417)
Supplement: Supplementary file 1 [file vaccines-11-01417-s001.zip]

Archive with 1 entries (1 files):
- vaccines-2533932-supplementary.xlsx
