# Supplementary material for: Scoping Review on Barriers and Challenges to Pediatric Immunization Uptake among Migrants: Health Inequalities in Italy, 2003 to Mid-2023
Source: Vaccines (Basel). 2023 Aug 25;11(9):1417. doi: 10.3390/vaccines11091417 (PMC10537267; doi:10.3390/vaccines11091417)
Supplement: Supplementary file 1 [file vaccines-11-01417-s001.zip › vaccines-2533932-supplementary.xlsx]

## Sheet: Foglio1
Article #	Title (URL linked)	Author Name	Year of Publication	Journal name	Research Question and/or Objective	Theoretical Framework (Quanitative) or Conceptual Framework (Qualitative)	Methodology (Ethnology, Quasi Experimental, RCT, PAR, etc)	Method (Interview, Focus Groups, Observation, Survey, etc)	Sampling (Purpose, Maximum Variation, Convenience, Random, Cluster, etc)	Sample Size	Age of Target Population	Data source (i.e. parent vs. child vs. health professional)	Clinical Area of Focus	Period of Data Collected (if stated)	Country of Origin or Region	Destination Country or Region	Summary of Findings	Summary of Implications	Key Conclusion
1	Vaccine hesitancy among Ukrainian refugees	Troiano et al.	2022	Journal of Preventive Medicine and Hygiene	To analyze the main characteris-tics of Ukrainian refugees who accessed the Rozzano Vaccination Center (Italy), and the attitude towards proposed vaccinations.	Quantitative	Cross-sectional study	On the basis of Ukrainian refugees under the age of 18 'vaccination certificates or antibody dosages, the doctor proposed to the parents/legal guardians any vaccinations to be carried out according to the Italian childhood vaccination schedule.	Purpose	79 Ukrainian refugees	Ukrainian refugees under the age of 18.	Refugee minors accompanied by a parent or guardian.	Analysis of the main characteristics of Ukrainian (minor) refugees and their socio-demographic data and the attitude of their parents / guardians towards the proposed vaccinations.	Between March and July 2022	Ukraine	Italy	Among the 79 Ukrainian refugees, the most refused vaccinations were: HPV, MMR and men C. Significant differences due to age were found for Men C and Chickenpox acceptance.	The efforts made to ensure complete care and to promote vaccination among refugees, offering them a complete evaluation of the vaccination status and the possibility of being vaccinated for free, seem to be insufficient to convince most refu-gees to get vaccinated.	Low vaccination rates against major vaccine-preventable infectious diseases in Ukraine can reduce the ability to effectively control outbreaks.
2	Evolving measles status and immunization policy development in six European countries	Vojtek et al.	2022	Human Vaccines & Immunotherapeutics	To evaluate policy development in response to shifting measles epidemiology in six European countries (Italy, Belgium, Germany, Romania, UK, and Ukraine).	Qualitative	Mixed-methods approach via narrative literature review and semi-structured interviews.	Mixed-methods approach (via narrative literature review and semi-structured interviews).	Purpose	101 articles and 9 semi-structured interview.	Varied	PubMed and Web of Science databases and experts interviews.	To evaluate the evolving measles status and immunization policy development in in six European countries (Italy, Belgium, Germany, Romania, UK, and Ukraine) countries.	Between 2000 and 2020.	Varied	Italy, Belgium, Germany, Romania, UK, and Ukraine.	A strong centralized immunization framework (allied with effective regional implementation and coherent political commitment) can effectively increase uptake. Mandatory vaccination has increased childhood MCV uptake in Italy, and similar benefits could be anticipated for other countries considering vaccine mandates.	Although possible elsewhere, sociopolitical considerations render mandating impractical in other countries, where targeted immunization activities to booster routine uptake are more important.	Addressing HCW skepticism, knowledge gaps, improving access and increasing public/community engagement and education to address vaccine hesitancy/mistrust (especially in communities with specific unmet needs) is critical.
3	Early childhood vaccination coverage and timeliness by macro-area of origin in children born to foreign women residing in Italy	Spadea et al.	2021	Public Health	To explore the heterogeneity within the migrant population, evaluating differences in coverage and timeliness of early childhood vaccinations according to mother's macro-area of origin	Quantitative	Multicentre retrospective birth cohorts.	Data have been retrived through record-linkage of the population, vaccination and birth registries.	Purpose	23,287 foreign mother–child pairs: 6275 in Rome, 12,279 in Turin and 4,733 in Treviso.	Children born in 2009–2014	Record-linkage of the population, vaccination and birth registries.	To evaluate differences in childhood vaccination coverage and timeliness by macro-area of origin of foreign mothers residing in Italy.	Data extracted in September 2017, the authors followed up children from birth to 31 December 2016 or, if occurred before, until date of death or transfer of residence outside the areas of the study.	Born alive in 2009–2014 to women with citizenship in high migratory pressure country (sub-Saharan Africa, North Africa, Asia, South-Central America, European countries outside the EU) and European countries within EU.	Italy	Country of origin significantly affected vaccine uptake and timeliness in children born to foreign women residing in three different geographical areas in Italy. Vaccination Coverages for all antigens at any age were lower in children born to Asian women and higher in those born to African women.The authors observed similar differences by macro-area of origin when comparing rates of vaccination d…	Factors related to the country of origin (e.g., cultural habits, language skills, or social norms and beliefs) are likely to affect parents’ decision to vaccinate their children.	The factors to the country of origin should be adequately investigated and addressed in implementing strategies to increase vaccine uptake in foreign children living in Italy, especially those born to Asian women. Younger and unemployed mothers should also be targeted for priority intervention.
4	Vaccination campaign strategies in recently arrived migrants: experience of an Italian reception centre	Vita et al.	2019	The Journal of Infection in Developing Countries (JIDC)	To report two different types of vaccination campaign strategy in one of the biggest Italian asylum seekers’ centres.	Quantitative	Descriptive cross-sectional study that analysed data collected from the database of the internal healthcare facility and ARVA Target tool, regarding vaccinations performed from 2013 to 2017 in the asylum seekers’ centre.	Data collected from the database of the internal healthcare facility and ARVA Target tool, regarding vaccinations performed in the asylum seekers’ centre between 1st of April 2013 and 31st of March 2017, in Castelnuovo di Porto, close to Rome (central Italy).	Asylum seekers, between 1st of April 2013 and 31st of March 2017, in Castelnuovo di Porto, close to Rome.	3941 migrants; 3% were minors (118) and 6% (236) were female.	3 months to 16 years, median age 5 years old.	Data collected from the database of the internal healthcare facility (IHF) and ARVA Target tool (integrated and computerized system for the management of vaccination registry, produced by Theorematica srl, (Rome, Italy) and adopted by the Regional Sanitary System of Latium (Italy).	Impact of vaccination strategies on vaccine coverage.	Between 1st of April 2013 and 31st of March 2017	90% of whom came from Africa and the remainder from Asia.	Italy	Change of vaccinations strategies, from vaccinations administered monthly by a doctor from local vaccination services to vaccinations administered upon arrival of migrants in ASC by a physician of the centre’s IHC, increased from an average of 10.5% of migrants vaccinated in the first three years to 66% in the last year, when vaccines were delivered directly upon arrival in the centre.	Vaccination strategy impacts on vaccination coverage levels.	The knowledge of the level of migrant immunization coverage and the effective improvement of vaccination strategies (such as a strong collaboration with local vaccine services and vaccinations provided in the asylum seekers centre upon arrival), are two key approaches to limit the risk of outbreaks in host countries.
5	Comparison of early childhood vaccination coverage and timeliness between children born to Italian women and those born to foreign women residing in Italy: A multi-centre retrospective cohort study	Massimo et al.	2019	Vaccine	Estimating vaccine coverage and timeliness in kids born to mothers from high migation countries	Quantitative	Cohort study	Data analysis of vaccination records of children born to Italian/ advanced country women vs children born to women from high migration countries	Chidlren born or migrated to 3 main Italian cities, Rome, Turin, and Treviso. Purpose	Total of 109, 964 children from each respective city: Rome n = 40,284, Turin = 49,600 and Treviso = 20,080. Mother-child pairs: Rome=32,268 , Turin=42,068 and Treviso= 17,591.	Different ages	Birth and vaccination registry	Estimate vaccination coverage difference between children born to mothers from high migrant countries versus children born to mothers from Italian and advanced developed countries	2009-2014	Italy	Italy	Mirgrant mother-child pairs have lower vaccination coverage rates than Italian and adavance developed country mother-child pairs, based on different factors such as geography, the vaccination adminstered, and birth-cohort. Of the differences observed only a few are explained based on socio-geographic charachterisitcs. Other factors which may play a roll include: language barriers, the level of he…	There are barriers that may affect acess that migrant women have to vaccines for thier children, such as language barriers, direct acces to health care during pregnancy, or the geographical porximity to health care units which adminster vaccinations.	Many intersecting factors play a role in why migrant mother- child pairs have lower vaccination coverage rates compared to mother-child pairs of italian and advanced developed countries.
6	Use of Information Sources on Vaccine-Preventable Diseases in Pregnant Women: An Experience in Ferrara, Italy	Gabutti et al.	2019	International journal of environmental research and Public Health	To correlation the socio-demopgraphics with the thoughts of pregnant woman on vaccinations.	Quantitative	Questionnaire	Questionaire. administered 201 non-self-filling questionnaires to 201 pregnant women within a cross-sectional multicenter study, consisting of 63 items divided into 7 sections.	Purpose	201	Pregnant women	Questionaire was filled out by the person in charge at the centre or by a health care professional.	From results by the Navidad study, the authors analysed the use of information sources on vaccination by pregnant women in the province of Ferrara, Italy.	2016-2017	Italy	Italy	Large amount of hesitation and uneducation towards vaccinations, pregnant women more sensitive towards topics regarding peadiatric health. Pregnant woman have lots of office visits which can be used to share important information about immunization.	Pregnant women should get their information from health care professionals that they see regularly than outside sources. This will help in the education of immunizations.	In a public health perspective, knowing the profile of future mothers in terms of socio-demographic characteristics and of the quality of the used information channels may help to guide the choices of communication in the vaccination field.
7	Immunisation of migrants in EU/EEA countries: Policies and practices	Giambi et al.	2019	Vaccine	To investigate immunisation policies and practices targeting irregular migrants, refugees and asylum seekers among the 30 EU/EEA.	Quantitative	A survey was conducted among the 28 EU and two EEA countries (Iceland,Norway)	Online survey	Purpose (ECDC National Focal Points from the 30 EU/EEA countries)	Among the 30 EU/EEA countries, 29 countries participated in the survey (i.e. the response rate was 96.7%).	N/A	Experts (ECDC National Focal Points)	Policies and practices about immunisation of migrants in EU/EEA countries.	January-April 2018.	Refugees and other migrants from low and middle-income countries.	EU/EEA countries	1. All the vaccinations included in the National Immunisation Programme (NIP) are offered to children/adolescents in 27/28 countries and to adults in 13/28 countries; 2.In the 15 countries offering only certain vaccinations to adults, priority is given to diphtheria-tetanus, measles-mumps-rubella and polio vaccinations. 3. Information about the vaccines given to child/adolescent migrants is recor…	Development of migrant-friendly strategies to facilitate migrants' access to vaccination and collection of vaccination uptake data among migrants is needed to meet existing gaps.	Efforts are needed to strengthen partnerships and implement initiatives across countries of origin, transit and destination to develop and better share documentation in order to guarantee a completion of vaccination series and to avoid unnecessary re-vaccination
8	National approaches to the vaccination of recently arrived migrants in Europe: A comparative policy analysis across 32 European countries	Ravensbergen et al.	2019	Travel Medicine and Infectious Disease	To analyse vaccination policies for migrants in 32 EU/EEA countries and Switzerland.	Qualitative	Famework analysis	Comparative analysis of national policies and guidelines pertaining to vaccination in recently arrived migrants through a systematic guideline and literature review and by approaching national experts.	Purpose	Varied	Varied	National experts for the included EU/EEA countries and Switzerland.	Analysis of the vaccination policies for migrants in 32 EU/EEA countries and Switzerland.	Between December 2016 and June 2017	Key migrant groups included recently arrived in Europe.	32 EU/EEA countries and Switzerland.	18.8% of 32 countries had comprehensive policies specific to the vaccination of migrants (two focused only on child migrants, four on both adults and children). 59.4% countries applied their national vaccination schedule for migrant vaccinations, predominantly focusing on children; and 15.6% countries had circulated additional migrant-specific resources to relevant health-care providers. 18.8% co…	There is a lack of clarity on optimum approaches to vaccination in migrants, and a need for robust research and data collection in this area to explore and assess what works best in terms of implementation of vaccination strategies in both child and adult migrants. More emphasis must be placed on ensuring migrant-specific guidance is disseminated to front-line healthcare professionals to improve …	There is considerable variation in policies across Europe regarding approaches to vaccination in adult and child migrants, and a lack of clarity on optimum ways forward, what vaccines to offer, with a need for robust research in this area. More emphasis must be placed on ensuring migrant-specific guidance is disseminated to frontline healthcare professionals to improve vaccine delivery and uptake…
9	Parental vaccine hesitancy in Italy – Results from a national survey	Giambi et al.	2018	Vaccine	To estimate vaccine hesitancy amoung italian parents.	Qualitative	Cross-sectional survey	Questionaire	Voluntary response	3130 questionaires completed. 59.6% from pediatricians and nurseries and 40.4% from the online survey. 72.5 % of questionnaires were completed by the mothers.	Children 16-36 months	Parents responses to questionaire	Factors that cause italian parents hesitancy in vaccinating their children.	Dec 2015- June 2016	Italy	Italy	The views surrounding vaccinations differs across the 3 groups of parents, with anti-vaccine parents having the most doubts, saftey was the number one reason most parents had doubts, some believing there is a link between vaccination and autism. It is also clear that most vaccine information comes from health care professionals which parents seem to consult and trust the most.	Parents fall into different groups on thier views on vaccinations, their views are aided by the information which they get from their trusted health care professionals.	There should be unanimous voice when discussing information around vaccines to help anti-vaccers better understand and trust the vaccination process and to provide the extra needed support for pro-vaccine parents. The health care professionals working in these areas also require training to help with the reduction of vaccine hesitancy.
10	National immunization strategies targeting migrants in six European countries	Giambi et al.	2019	Vaccine	To look at the national immunization strategies targeting irregular migrants, refugges, and asylum seekers.	Qualitative	Descriptive and frequency analysis.	Questionaire	Purpose	6 European countries in the CARE project	Children and Adults	Communicable diease experts from all 6 countries, all work directly with immunization programs for immigrants.	Focus on the improvement of vaccinatin of migrants and the record keeping of all vaccinations as immigrants enter the country.	2016-2017	Italy, Greece, Malta, Portugal, Croatia, Slovenia.	Italy, Greece, Malta, Portugal, Croatia, Slovenia.	When immigrants, aslyum seekers, and refugees enter the country children are favoured to receive vaccinations first and quickly. There is a lack of record keeping for most of these groups and lack of testing to determine if they are suseptible or protected. In Italy vaccinations are availalbe for all 3 of these groups and they use sereology testing for a Hep B and tetanus. The vaccines offered to…	There needs to be an improvement in the collection and record keeping of immunization records for both children and adult immigrants. If records are not made available serology testing is needed to determine suseptibilty to VPDs.	There needs to be a development of cross country immunization record sharing. Follow up measures of immunization amoung migrants need to be monitored closesly as they move into the community to recieve the complete dosage of their vaccinations.
11	Knowledge and attitudes toward HPV infection and vaccination among immigrants and refugees in Italy	Napolitano et al.	2018	Vaccine	To investigate the amount of knowlegdge and the attitudes of immigrants in Italy concerning the HPV vaccine.	Quantitative	Cross-sectional survey	Questionaire	Random sampling	427 participants that visit the public general hospital, mainly used by immigrants and refugees.	Immigrants that were 12-26 year olds or immigrant parents who had children aged 12-26 years old.	Immigrants	Attitudes and knowlegde of HPV vaccination, and how different determinants affect immigrants and refugees.	Sept 2016 - March 2018	Naples, Italy	Naples, Italy	Among the group studied, little was known about the HPV infection and vaccination. These individulas were still willing to get the vaccine for themselves and thier children if given the opportunity. Compared to the general public the immigrant population had less knowlegde on vaccinations. The main sources of information were mass media, health care workers, and friends and family.	Being unware of the HPV infection and vaccination leads to less awareness and thinking of the infection as less severe, not critical, or simply not existing, then lack of prevention, and possibly higher levels of disease amoung the immigrant community. Though some are willing to get the vaccine, they may not have the same access to the vaccine as the general public.	Education of HPV infection and vaccination is needed amoung immigrant groups, with health care workers and mass media playing an important role. Aceess to vaccinations is also important for these margenilzed groups. Multiple media outlets with different language translations are also necessary. Necessity to develop health education and promotion aimed at improving the knowledge and vaccination pr…
12	Immunization Offer Targeting Migrants: Policies and Practices in Italy	Zuanna et al.	2018	International journal of environmental research and Public Health	To describe the immunization policies put in place for aslyum seekers, immigrants, and rufgees entering Italy.	Qualitative	Cross-sectional survey, conducted as part of the CARE project.	Online questionaire	Purpose	64 questionaires recieved at the local level 28 from migrant reception centres and 36 from community health services.	Children and Adults, no age range given	Questionaire was filled out by the person in charge at the centre or by a health care professional. Only centers with health care professionals.	Administration of vaccination and immunization polices for immigrants, refugees, and asylum seekers in Italy.	N/A	Italy	Italy	The administration of vaccination differs at the community and local level. At the community level more vaccinations are adminstered, to both children and adults. The screening process for vaccinations is not perfect, keeping track of vaccinations adminstered to immigrants is hard as they are still going to move around the country.	There are policies in place for the administration of vaccinations for children at the national, local and community level. Children are being taken care of at a greater rate. The main problem occurs in the tracking and data keeping of the vaccinations adminsitered at the holding centres.	The need for technology for record keeping of vaccinations for the immigrants is extremely important and necessary. All vaccinations included in the National Immunization Plan are offered to migrant children and adolescents. The situation concerning adults is fragmented, with most of the Regions and local centres offering more vaccines than the national offer-which include polio, tetanus and meas…
13	Divergent approaches in the vaccination of recently arrived migrants to Europe: a survey of national experts from 32 countries, 2017	Hargreaves et al.	2018	European journal of infectious disease survellience	To look at the process in which vaccinations and health care are administered to.	Quantitative	Electronic questionaire	Caccination experts were asked to fill out the survey.	Purpose	32 countries	Children and adult vaccination records.	32 experts on vaccinations	Increasing vaccination coverage in the EU.	2017	EU, EEA, Italy	EU, EEA, Italy	Vaccination guidelines differ for children and adults. Children are put on vaccinatination lists while adults are usually left out of catch up vaccinations. Immigrants that come from non-EU countires are under immunised and at risk for vaccine preventable dieases. There is lack of co-ordination, and lack of funding for these immigrants to recieve the vaccinations they need.	Access to vaccinations is more readily available for children than it is for adults. Therefore, immigrant children are more likely to be protected from VPDs than their parents. Immunization catch up for adults is also necessary. The guidlines for vaccination of immigrants need ot be followed more closely as they show how to proper approach and take care of immigrants.	Existing guidance is often not migrant-specific and may not be applied in practice; clarification is needed on which vaccines should be given. Strategies are needed specifically for catch-up vaccination in adult migrants. Vaccinations should be offered in multiple settings, free of charge, with sufficient guidance and training provided to front-line healthcare professionals.
14	The Effectiveness and Cost-Effectiveness of Screening for and Vaccination Against Hepatitis B Virus amongMigrants in the EU/EEA: A Systematic Review	Myran et al.	2018	International journal of environmental research and Public Health	To evaluate the effectiveness and cost-effectiveness of total chronic Hepatitis B (CHB) screening and vaccination programs among migrants to the EU/EEA.	Qualitative	Systematic Review	The Review Team from across the EU/EEA used the Grading of Recommendations Assessment, Development and Evaluation (GRADE) and the PRISMA approach to conduct this systematic review, developed key research questions (PICO) to identify key concepts and search strategies.	Purpose	Varied	Varied	Varied	Effectiveness and Cost-Effectiveness of Screening for and Vaccination Against Hepatitis B Virus among migrants in the EU/EEA Countries.	The Authors searched for evidence in MEDLINE via OVID and EMBASE, and NHS EED from 1 January 2010 and 31 December 2016.	HBV endemic countries	Italy	This Systematic Review selected studies and guidelines that reported on screening and vaccination effectiveness. Studies reported that vaccination programs were highly effective at reducing the prevalence of CHB in children (RR 0.07 95% CI 0.04 to 0.13) following vaccination. Two meta-analyses of therapy for chronic HBV infection found improvement in clinical outcomes and intermediate markers of …	Qualitative evidence suggests that developing screening approaches for migrants will be challenging as migrants often lack access to primary health care and may face additional barriers to care. A mixture of vaccination and testing programs, in a variety of settings, will most likely have the greatest impact.	Screening high-risk migrants for HBV and monitoring and treatment those found to be chronically infected will offer clinical benefits. HBV vaccination programs targeting marginalized and high-risk children and adolescents significantly reduces the prevalence of CHB. A strategy of screening and treating CHB compared to no screening is likely to be cost-effective. Cost-effectiveness of screening in…
15	Vaccinations in migrants and refugees: a challenge for European health systems. A systematic review of current scientific evidence	Mipatrini et al.	2017	Pathogens and Global Health - Taylor & Francis Online	To assess the frequency of vaccine preventable diseases, and vaccination coverage among migrants and refugees in Europe.	Qualitative	Systematic Review	Review of studies through online databases (Medline and Cochrane databases).	Purpose	Varied	Varied	Varied	Strategies to improve the low immunization uptake of refugees and migrants to Europe (including communciation strategies amongst others).	>2005 - 2017	Italy, Switzerland, Germany, Netherland, EU (i.e. North EU), UK, Austria, France, World, Spain, Portugal, Finland.	Italy	Several studies highlighted that migrants and refugees have lower immunization rates compared to European-born individuals due to several factors: low vaccination coverage in the country of origin; migrants are used to move around the continent, and many vaccines require multiple doses at regular times; information on the immunization status of migrants is often lacking; hosting countries face se…	Identified 'well-known' or 'well-researched' problems exist that limit migrants' access to vaccination in Europe and that need to be addressed.	Possible strategies to overcome these problems include 1) tailoring immunization services on the specific needs of the target population, 2) developing strong communication campaigns, 3) developing vaccination registers, and 4) promoting collaboration among public health authorities of European countries.
16	Access to healthcare for undocumented migrants: analysis of avoidable hospital admissions in Sicily from 2003 to 2013	Mipatrini et al.	2017	European Medicine of Public Health	Comparison of acess to health care for undocumented immigrants and regular migrants.	Quantitative	Cross-sectional study	Hospital discharge information coming from all hospitals in Sicily.	Purpose	85 309 hospital records analyized in a population of over 5 million.	Participants from high migration countries over the age of 15. Undocument migrants were patients older than 18 under the temporarily present foreigner code.	Hospital recrods.	To assess how the exclusion of undcoument migrants from health care is a public health issue	2003-2013	Sicily, Italy	Sicily, Italy	Undocumented minors had higher proportion of avoidable hospitliazations than documented migrants, which a greater number of men being affected more than women. West africans, west Asians and central south Asia had the largest number of avoidable hospitilizations. The older generation of migrants are more at risk for VPDs than any other age group (over 49).	There needs to be programs designed to specifcally aid undocument immigrants and provide them with adequate health care.	Inequality due to lack of access to the national healthcare service. Reduced acess to health care services for undocumented migrants places them at a higher risk than document migrants.
17	Hepatitis B virus infection in undocumented immigrants and refugees in Southern Italy: demographic, virological, and clinical features	Coppala et al.	2017	Infectious diseases of Poverty	To define the demographic, virological, and clinical characteristics of subjects infected with HBV chronic infection in a cohort of immigrants living in Naples, Italy.	Quantitative	Part of a multicentre purpose study.	Screened immigrants for Hep B antigens.	Purpose	1212	N/A	Serum antibody test	To define the charachteristics of HBV in an immigrant cohort (virolgical, demographical, and clincial).	2012-2014	Naples, Italy	Naples, Italy	A proprtion of immigrants carried HBsAg, some being unaware. Others also carried HIV and HCV. These diseases are more prevelant in Asia and sub saharan Africa putting immigrants from these countires at risk.	Screening should be performed on all immigrants coming into the country so they are able to recive adequate health care and treatment if they are found to be carrying viruses. The geographical origin of immigrants needs to be taken into consideration, together with scoioeconomic class and cultural barriers.	The location which immigrants come plays a role in determining what endemic viruses they can carry. Antibody screening and proper documentation are necessary to provide adequate care. Data on demographic, clinical and virological characteristics of HBV infection in immigrants in Italy indicate the need for Italian healthcare authorities to enhance their support for providing screening, HBV vaccin…
18	Comparison of rubella immunization rates in immigrant and Italian women of childbearing age: Results from the Italian behavioral surveillance system PASSI (2011-2015)	Fabiani et al.	2017	Public Library of Science	Rate of vaccination for the RIR vaccine, in italian and immigrant women.	Quantitative	Questionaire	Interviewed on a questionaire	Random sampling	41094 italian women and 3140 immigrant women.	Women of child bearing age.	Immigrant and Italian women of childbearing age from the Italian behavioral surveillance system PASSI.	Rate of immunization amoung different groups of women, that are of child bearing age.	2011-2015	Italy	Italy	Immigrant women were unaware of their immunization status compared to Italian women. Rate of Italian women immunized with RIR was higher than immigrant women. Socio-economic data did not play a role in the diffrences seen. A large porportion of recent immigrants had low rates of RIR vaccination compared to all groups.	Acess to immunzation screening is free in Italy, this means other factors such as lack of knowledge and accessible information play a role in the low rates of RIR vaccination.	Differences in RIR vaccination rates between immigrant and Italian women were not explained by demographic, socioeconomic and health-risk behaviors characteristics. As entitlement to free-of-charge immunization in Italy is universal, regardless of migration status, other informal barriers (e.g., cultural and information access) might explain RIR vaccination rates differences in immigrant women. F…
19	Second-generation immigrant children: health prevention for a new population in terms of vaccination coverage and health assessment	Ferrara et al.	2016	Minerva Pediatr.	To evaluate the health conditions of the second-generation immigrant children by investigating the vaccination coverage and auxological data.	Quantitative	Comparison of two groups of children (group 1: 60 children from a foster care association; group 2: 91 children living with their parents); group 3: 112 healthy controls.	Data comparison	Purpose (Three groups of children -group 1: 60 children from a foster care association; group 2: 91 children living with their parents; group 3: 112 healthy controls).	Group 1: 60 children from a foster care association; Group 2: 91 children living with their parents; Group 3: 112 healthy controls.	Children 0-36 months.	The Pediatric Unit of “A. Gemelli” Hospital, Rome.	To evaluate the health conditions of the second-generation immigrant children by investigating the vaccination coverage and auxological data.	Jan 2010-June 2011	Rome (Italy)	Rome (italy)	The study found differences between groups: administration rate of hexavalent, serogroup C meningococcal, and measles, mumps and rubella vaccines was higher in group 2 than in group 1; administration rate of heptavalent pneumococcal vaccine was higher in group 1 than in group 2. As for auxological parameters, there were no statistical differences between groups.	Pediatricians should have a key role in terms of awareness raising and education of immigrant families.	Authors suggest a special health programme to be promoted by the Italian National Health System in order to address the needs of the particular risk group of second-generation immigrant children.
20	Unequal access, low vaccination coverage, growth retardation rates among immigrants children in Italy exacerbated in Roma immigrants.	Ercoli et al.	2014	Europe PMC	To analyze the challenges to health services access, the vaccination coverage, the health and nutritional status among immigrants children.	Quantitative	Data analysis	To analyze the socio-demographic conditions, health problems and nutritional status once immigrants children were admitted to the health center.	Purpose	1310	Children under the age of 18	Clincal archives	Immigrant children and thier acess to health care.	2004 -2012	Rome (Italy)	Rome (italy)	Children with illeterate parents were more likley to be unvaccinated. About 66% of children had never received any kind of health care, and Roma children were more likely to have growth retardation than any other group.	Being Roma the risk of not been vaccinated is over 5 fold vs being non Roma. Most of unvaccinated children had at least one illiterate parent, a condition strongly associated with non-immunization.	Public health measures need to be improved in the immigrant population to solve unequal acess to health care.
21	Progress in the elimination of measles and congenital rubella in Central Italy.	Bechini et al.	2013	Human Vaccines & Immunotherapeutics	To present italian experiences at regional level (Tuscany Region) regarding the progression in the elimination of measles and congenital rubella.	Quantitative	Review (data reporting)	Data reporting about the increased transmission and outbreaks of measles in Europe and success achieved in Tuscany Region in the elimination of measles and congenital rubella.	Purpose (Local Health Units of Tuscany, Italy).	Varied	Varied	Varied	Experience of success at regional level in central Italy (Tuscany Region) in the progress of elimination of measles and congenital rubella.	2002-2011	Central Italy (Tuscany Region).	Central Italy (Tuscany Region).	This review presents promising results to create an integrated surveillance system between regional and local health authorities, university and laboratory and in the future, to validate measles and rubella elimination.	Specific efforts are needed to target vulnerable and high risk populations as well as health care workers, i.e. advocacy and outreach campaigns like the annual European Immunization Week and any additional opportunity for immunization of susceptible individuals without documented evidence of immunity.	Succesful experience at regional level in Italy showed promising results to create an integrated surveillance system between regional and local health authorities, university and laboratories.
22	Twenty years of universal vaccination against hepatitis B in Italy: achievements and challenges	Romanò et al.	2012	Journal of Public Health Research	This study presents an overview of the universal vaccination against hepatitis B in Italy from 1991 to 2012.	Quantitative	Review	Data reporting from 199 to 2012 on the universal vaccination against hepatitis B worldwide and in Italy.	Purpose	Varied	Children and young people	Cohorts ranging from 0 to 32 years	The study presents what are the achievements and challenges of the impact of universal vaccination against hepatitis B wordwide and in Italy in the last years (1991-2012).	1991-2012	Italy	Italy	The Study presented surveillance data from Italy that showed a clear overall decline in hepatitis B among successfully vaccinated individuals. A generation of children and young people (at present cohorts ranging from 0 to 32 years) is emerging with no markers of HBV infection.	Italy’s vaccination program resulted in substantial progress towards the prevention and control of hepatitis B so the vaccination programme must continue. Maintaining mandatory vaccination of infants and increasing HBV vaccination coverage in high-risk groups, including households of HBsAg carriers as well as immigrants, remain a priority for the future.	Results showed the success of this vaccination in terms of public health since its implementation has dramatically contributed to saving lives, prevention of suffering, and costs. The Italian vaccination programme must continue until every generation has been immunized. The success of Italy’s hepatitis B vaccination programme should pave the way for the introduction of new vaccines both nationall…
23	Assessment of the first HPV vaccination campaign in two northern Italian health districts	Chadenier et al.	2011	Vaccine	To investigate the attitudes and level of compliance to the first HPV vaccine campaign.	Quantitative	Regression model	Questionnaire	Purpose	493 mothers	Mothers of the vaccination recipients	Mothers	HPV vaccination, and knowledge on vaccination amoung women.	2008-2009	Italy	Italy	The vaccination coverage did not reach what the researchers expected, the low vaccination coverage was due to this being the first vaccination campaign. Itlain mothers had heard of HPV more than immigrant mothers. Knowledge of HPV and cervical cancer was low amount immigrant and less educated mothers.	It is necessary to impliment ways to educate mothers about HPV and cervical cancer, as it will also imporve the health of their daughters. Vaccination campagins for HPV also need to be implimented in different areas of the community.	Knowledge of mothers of the recipients is still to improve, particularly among immigrants and less educated. It is necessary to implement information campaigns to improve knowledge about HPV and the acceptability of the new vaccine.
24	Compulsory and recommended vaccination in Italy: evaluation of coverage and non-compliance between 1998-2002 in Northern Italy	Stampi et al.	2005	BMC Public Health	To investigate the vaccination coverage achieved for compulsory (diphtheria, tetanus, polio, hepatitis B,) and recommended (pertussis, Haemophilus influenzae, measles-mumps-rubella) vaccinations, and to identify those who are not vaccinated.	Qualitative	Data supplied by the Bologna vaccinal registration system and the IPV4 program to calculate the coverage for compulsory vaccinations and cases of non-compliance, by using the protocol by the Emilia Romagna Regional Administration.	Review of immunization data from the vaccination registration system.	Purpose	Varied	Varied, recorded compulsory immunzation up until 24 months.	Children	Compulsory and non-compulsory vaccinations, in a time where the goal was to have 95% of the newborns vaccinated.	1998-2002	Italy	Italy	The compulsory vaccines are adminstered widely while there is high level on non-compliance in the region, the main reason comeing from parents who have low perception of VPDs or worry about giving their child a vaccine. This region (Bologna) had higher rates of vaccination compared to other regions in Italy.	Compulsory vaccinations are being adminstered, the continuation and adminstration of non-compulsory or mutli-dose vaccinations needs to be improved.	Strength the efforts made to administer vaccinations. Have open dialogue between parents and the health care workers (HCWs), better tranining for HCWs in line with WHO guidlines.
25	Immigration flows and new epidemiological evidence in southern Italy	Gabutti et al.	2003	Vaccine	To assess the importance of peadiatric HBV infection and compare HPV infection in native, immigrant and adopted children living in italy.	Quantitative	Data collected from 16 different peadiatric centres.	Epidemioloigc information collected on each patient after admission to the hospital by thier parents.	Purpose	359 patients that had the HPV antigen. 185 italian 174 (39 immigrants 135 adopted.	Children 0- 16 years with Hepatitis B virus	Paediatric hospital records	Compare clinical and serelogical charachteristics of HBV infection in Italian, immigrant and adopted children.	1991-1998	Italy	Italy	The cause of infection was unknown in most cases of HBV infection, amoung all groups; the chidlren tested were asymptomatic and had no severe symptoms from the disease. The main methods of transmission were through household spread or from mother to baby.	The level of HBV infection has decreased in Italian children over the years due to new mandatory vaccination rules, the same can not be said for immigrant and adopted children due to the different policies in their home countries. Adoptive children go through pre-adoptive testing leading to earlier detection of HPV.	Immigrant and adopted children are the main focus for decreasing HBV infection, the problem posed in the different policies about vaccination and immunization which is a more global problem. It is important that socialization and medical information are spread in foreign populations along with increased vaccine accesibility.
